# Supplementary material for: Buried SWCNTs Interlayer Promotes Hole Extraction and Stability in Inverted CsPbI2.85Br0.15 Perovskite Solar Cells
Source: Molecules. 2025 Aug 29;30(17):3535. doi: 10.3390/molecules30173535 (PMC12430350; doi:10.3390/molecules30173535)
Supplement: Supplementary file 1 [file molecules-30-03535-s001.zip]

Archive with 1 entries (1 files):
- molecules-3824628-supplementary.pdf
